# Supplementary material for: Molecular epidemiology and antimicrobial resistance profiles of Clostridioides difficile in Xi’an
Source: Front Microbiol. 2026 Jul 1;17:1882279. doi: 10.3389/fmicb.2026.1882279 (PMC13369128; doi:10.3389/fmicb.2026.1882279)
Supplement: Supplementary file 1 [file Table_1.XLSX]

## Sheet: Sheet1
Supplementary Table 1 MICs of 10 antimicrobial agents against 149 toxigenic C. difficile isolates and resistance proportions of different STs of C. difficile.
Antibiotics	Total(n=149)	ST42(27)	ST2(23)	ST3(18)	ST54(14)	ST102(10)	ST37(7)	ST33(6)	ST35(6)	ST81(5)	ST5(4)	Other(29)
Vancomycin(%)	0	0	0	0	0	0	0	0	0	0	0	0
Range ( μg/ml)	0.047-0.5	0.064-0.38	0.064-0.38	0.047-0.38	0.125-0.38	0.094-0.25	0.094-0.19	0.125-0.25	0.094-0.5	0.094-0.38	0.19-0.38	0.064-0.5
MIC 50/90 ( μg/ml)	0.19/0.25	0.19/0.25	0.19/0.25	0.125/0.25	0.19/0.25	0.19/0.25	0.19/0.19	0.19/0.25	0.125/0.5	0.19/0.38	0.19/0.38	0.19/0.25
metronidazole(%)	0	0	0	0	0	0	0	0	0	0	0	0
Range ( μg/ml)	<0.016-1	0.016-0.25	0.032-0.5	0.023-0.47	0.032-0.19	0.094-0.19	<0.016-0.19	0.032-0.19	0.032-0.38	0.094-1	0.016-0.16	<0.016-0.75
MIC 50/90 ( μg/ml)	0.125/0.25	0.19/0.25	0.125/0.25	0.094/0.125	0.094/0.19	0.125/0.19	0.047/0.125	0.125/0.125	0.094/0.19	0.38/1	0.032/0.16	0.094/0.19
erythromycin(%)	84(56.4)	24(88.9)	11(47.8)	13(72.2)	8(57.1)	8(80.0)	6(85.7)	0	6(100)	5(100)	0	3(10.3)
Range ( μg/ml)	0.125->256	0.75->256	0.38->256	0.5->256	0.125->256	0.75->256	0.75->256	0.25-2	>256->256	>256->256	0.38-1	0.38->256
MIC 50/90 ( μg/ml)	>256/>256	>256/>256	2/>256	>256/>256	>256/>256	>256/>256	>256/>256	0.5/2	>256/>256	>256/>256	0.5/1	1/1.5
clindamycin(%)	80(53.7)	24(88.9)	9(39.1)	13(72.2)	8(57.1)	7(70.0)	5(71.4)	0	6(100)	5(100)	0	3(10.3)
Range ( μg/ml)	0.016->256	1->256	0.75->256	0.38->256	0.016->256	1.5->256	4->256	0.38-2	>256->256	>256->256	0.5-4	0.75->256
MIC 50/90 ( μg/ml)	>256/>256	>256/>256	6/>256	>256/>256	>256/>256	>256/>256	>256/>256	1/2	>256/>256	>256/>256	0.75/4	2/4
ciprofloxacin(%)	126(84.6)	22(81.5)	21(91.3)	15(83.3)	13(92.9)	10(100)	7(100)	6(100)	4(66.7)	5(100)	4(100)	19(65.5)
Range ( μg/ml)	0.5->32	3->32	4->32	3->32	2->32	>32->32	>32->32	8->32	4->32	>32->32	>32->32	0.5->32
MIC 50/90 ( μg/ml)	>32/>32	>32/>32	>32/>32	>32/>32	>32/>32	>32/>32	>32/>32	>32/>32	12/>32	>32/>32	>32/>32	>32/>32
levofloxacin(%)	25(16.8)	1(3.7)	2(8.7)	6(33.3)	0	0	5(71.4)	0	1(16.7)	5(100)	2(50)	3(10.3)
Range ( μg/ml)	0.38->32	0.75->32	1->32	1->32	1.5-4	1-3	2->32	1.5-3	1->32	>32->32	1.5->32	0.38->32
MIC 50/90 ( μg/ml)	2/>32	2/4	2/4	2/>32	2/3	1.5/3	>32/>32	2/2	3/4	>32/>32	1.5/>32	2/4
moxifloxacin(%)	18(12.1)	1(3.7)	2(8.7)	4(22.2)	0	0	4(57.1)	0	0	5(100)	0	2(6.9)
Range ( μg/ml)	0.25->32	0.38->32	0.38->32	0.25->32	0.5-1.5	0.38-1.5	1->32	0.5-1.5	0.75-1.5	>32->32	0.75-1	0.38->32
MIC 50/90 ( μg/ml)	0.75/>32	0.75/1.5	0.75/1.5	0.75/>32	0.75/1	0.75/1	>32/>32	1/1	0.75/1.5	>32/>32	0.75/1	0.75/1
Rifampicin(%)	4(2.7)	0	0	0	1(7.1)	0	3(42.9)	0	0	0	0	0
Range ( μg/ml)	<0.002->32	<0.002-0.003	<0.002-0.003	<0.002-1.5	<0.002->32	<0.002-0.002	<0.002->32	<0.002-<0.002	<0.002-<0.002	<0.002-0.002	<0.002-<0.002	<0.002-0.003
MIC 50/90 ( μg/ml)	<0.002/0.002	<0.002/0.002	<0.002/0.002	<0.002/<0.002	<0.002/0.125	<0.002/0.002	<0.002/>32	<0.002/<0.002	<0.002/<0.002	<0.002/0.002	<0.002/<0.002	<0.002/0.002
meropenem(%)	9(6.0)	3(11.1)	2(8.7)	1(5.6)	1(7.1)	0	1(14.3)	0	1(16.7)	0	0	0
Range ( μg/ml)	0.064->32	0.064->32	0.19->32	0.19->32	0.19->32	0.38-1.5	0.38->32	0.38-1.5	0.75->32	0.5-8	0.5-4	0.094->1.5
MIC 50/90 ( μg/ml)	0.75/2	0.5/>32	0.75/2	0.38/1	1/2	0.75/1	1/3	0.5/0.75	1/2	1.5/8	0.5/4	0.5/1
tetracycline(%)	0	0	0	0	0	0	0	0	0	0	0	0
Range ( μg/ml)	<0.016-12	0.016-6	<0.016-6	<0.016-8	<0.016-4	0.023-6	1-4	0.016-0.047	3-12	0.023-4	<0.016-0.023	<0.016-1.5
MIC 50/90 ( μg/ml)	0.047/4	0.75/4	0.032/2	2/4	0.032/2	2/6	3/3	0.032/0.047	3/8	4/4	0.016/0.023	0.023/0.047
