# Supplementary material for: Molecular epidemiology and antimicrobial resistance profiles of Clostridioides difficile in Xi’an
Source: Front Microbiol. 2026 Jul 1;17:1882279. doi: 10.3389/fmicb.2026.1882279 (PMC13369128; doi:10.3389/fmicb.2026.1882279)
Supplement: Supplementary file 2 [file Table_2.XLSX]

## Sheet: Sheet1
Supplementary Table 2 Amino acid substitutions in gyrA, gyrB, and rpoB
Mutation sites		Moxifloxacin		Levofloxacin		ciprofloxacin (no. of isolates)		Mutation sites	Rifampicin (no. of isolates)
		(no. of isolates)		(no. of isolates)
gyrA	gyrB	R	S	R	S	R	S	rpoB	R	S
Thr82Ile		4		4		4		His502Asn		1
Thr82Ile	Ser366Ala	5		5		5		His502Asn Arg505Lys	1
Thr82Ile	Asp426Asn	1		1		1		His502Asn Arg505Lys Ile750Met	3
Thr82Ile	Ile139Arg	2		2		2		Ile548Met		1
Thr82Ile	Asp426Val Ser366Ala	1		1		1		Ile750Met		9
Thr82Ile	Ser366Ala Asp426Ala	1		1		1		Ile750Val		34
Thr82Ile	Ser366Ala Asp426Val	4		4		4		Tyr35Cys		1
Asp205Glu			4	2	2	4		WT		99
Leu640Ser			1		1		1
	Ile139Arg		33		33	31	2
	Ser366Ala		1		1	1
	Ser366Ala Arg447Lys		1		1	1
	Ser366Ala Asp465Asn		1	1		1
	Val130Ile		10	1	9	7	3
	Val130Ile Glu523Gly		2		2	1	1
WT	WT		78	3	75	62	16
