# Supplementary material for: Molecular epidemiology and antimicrobial resistance profiles of Clostridioides difficile in Xi’an
Source: Front Microbiol. 2026 Jul 1;17:1882279. doi: 10.3389/fmicb.2026.1882279 (PMC13369128; doi:10.3389/fmicb.2026.1882279)
Supplement: Supplementary file 3 [file Table_3.XLSX]

## Sheet: Sheet1
Supplementary Table 3 Characteristics of the seven participating hospitals in Xi'an
Hospital	Grade	Type	Beds (n)	District Served
A	Grade A Tertiary	General	~3,000	Province-wide (mainly central Xi'an)
B	Grade A Tertiary	General	~1,500	Eastern Xi'an
C	Grade A Tertiary	Paediatric specialist	~1,500	Province-wide (mainly western Xi'an)
D	Tertiary	General / Geriatric	~500	Xincheng Dist. / Northern Xi'an
E	Grade A Tertiary	General	~1,800	City-wide (central + southern Xi'an)
F	Grade A Tertiary	General	~1,800	Northern Xi'an
G	Grade A Tertiary	General	~3,000	City centre + Jingkai Dev. Zone
